# Supplementary material for: RNA-Seq Analysis in Non-Small Cell Lung Cancer: What Is the Best Sample from Clinical Practice?
Source: J Pers Med. 2024 Aug 11;14(8):851. doi: 10.3390/jpm14080851 (PMC11355753; doi:10.3390/jpm14080851)
Supplement: Supplementary file 1 [file jpm-14-00851-s001.zip]

Archive with 1 entries (1 files):
- jpm-3103637-supplementary.pdf
